# Supplementary material for: Associations of Insecticide Exposure with Childhood Asthma and Wheezing: A Population-Based Cross-Sectional Study in Sanya, China
Source: Toxics. 2024 May 27;12(6):392. doi: 10.3390/toxics12060392 (PMC11209441; doi:10.3390/toxics12060392)
Supplement: Supplementary file 1 [file toxics-12-00392-s001.zip]

Archive with 1 entries (1 files):
- toxics-3007193-supplementary.pdf
